# Supplementary material for: Rapid preparation of Candida genomic DNA: combined use of enzymatic digestion and thermal disruption
Source: AMB Express. 2023 Jan 2;13:1. doi: 10.1186/s13568-022-01500-z (PMC9807692; doi:10.1186/s13568-022-01500-z)
Supplement: Supplementary file 1 — Additional file 1: Table S1. Digestive effect of snailase on Candida albicans blastospores. Table S2. digestive effect of lyticase on Candida albicans blastospores. Table S3. Digestive effect of glucanase on Candida albicans blastospores. Table S4. Digestive effect of zymolyase on Candida albicans blastospores. Table S5. combination use of snailase & lyticase on Candida albicans blastospores. Table S6. combination use of snailase & lyticase on Candida albicans blastospores. Table S7. Candida albicans. Table S8. Candida tropicalis. Table S9. Candida glabrata. Table S10. Candida parapsilosis. Table S11. Candida krusei. Table S12. The identification results of PCR, microbial culture and ITS sequencing for the 30 Candida clinical isolates. [file 13568_2022_1500_MOESM1_ESM.xlsx]

## Sheet: enzyme selection
Table S1 digestive effect of snailase on Candida albicans blastospores
Dose (μg)	remaining intact spores (*107 CFU)
	repeat 1	repeat 2	repeat 3	mean	SD
0	4.58	4.71	4.73	4.67333	0.0814453
130	1.91	1.54	1.73	1.72667	0.185023
650	1.44	1.06	0.96	1.15333	0.253246
1040	0.41	0.33	0.46	0.4	0.0655744
2080	0.31	0.18	0.37	0.286667	0.0971253
Table S2 digestive effect of lyticase on Candida albicans blastospores
Dose (U)	remaining intact spores (*107 CFU)
	repeat 1	repeat 2	repeat 3	mean	SD
0	4.73	4.77	4.52	4.67333	0.134288
100	0.54	0.37	0.61	0.506667	0.123423
200	0.15	0.12	0.09	0.12	0.03
500	0.083	0.072	0.051	0.0686667	0.0162583
800	0.076	0.044	0.038	0.0526667	0.0204287
Table S3 digestive effect of glucanase on Candida albicans blastospores
Dose (U)	remaining intact spores (*107 CFU)
	repeat 1	repeat 2	repeat 3	mean	SD
0	4.71	4.78	4.54	4.67667	0.123423
40	4.66	4.77	4.61	4.68	0.0818535
80	4.83	4.81	4.67	4.77	0.087178
160	4.72	4.7	4.75	4.72333	0.0251661
320	4.69	4.84	4.62	4.71667	0.112398
Table S4 digestive effect of zymolyase on Candida albicans blastospores
Dose (U)	remaining intact spores (*107 CFU)
	repeat 1	repeat 2	repeat 3	mean	SD
0	4.64	4.76	4.71	4.70333	0.0602771
40	4.86	4.57	4.63	4.68667	0.15308
80	4.73	4.61	4.8	4.71333	0.0960902
160	4.77	4.67	4.54	4.66	0.115326
320	4.51	4.79	4.66	4.65333	0.140119
Table S5 combination use of snailase & lyticase on Candida albicans blastospores
snailase dose (μg)	lyticase dose (U)	remaining intact spores (*107 CFU)
		repeat 1	repeat 2	repeat 3	mean	SD
0	0	4.81	4.67	4.72	4.73333	0.070946
13	2	1.13	1.02	1.51	1.22	0.257099
65	10	0.22	0.31	0.18	0.236667	0.0665833
130	20	0.08	0.11	0.03	0.0733333	0.0404145
650	100	0.02	0.04	0.01	0.0233333	0.0152753
1040	200	0.02	0.03	0.02	0.0233333	0.0057735
Table S6 combination use of snailase & lyticase on Candida albicans blastospores
snailase dose (μg)	lyticase dose (U)	remaining intact spores (*105 CFU)
		repeat 1	repeat 2	repeat 3	mean	SD
0	0	4.77	4.74	4.58	4.69667	0.102144
13	2	0.97	0.82	0.49	0.76	0.245561
65	10	0.17	0.07	0.09	0.11	0.052915
130	20	0.03	0.03	0.01	0.0233333	0.011547
650	100	0.02	0.03	0.01	0.02	0.01
Note: the initial number of Candida albicans blastospores is 107 CFUs for Table S1~5 and is 105 CFUs for Table S6.

## Sheet: Standard curves
Standard curves produced by different DNA preparation methods
Table S7. Candida albicans
Blastospores (lg)	Ct values
	Conventional	Rapid
5	21.79	16.36
4	24.78	19.57
3	28.35	22.56
2	31.8	25.94
1	35.35	29.29
0	36.63	32.86
Table S8. Candida tropicalis
Blastospores (lg)	Ct values
	Conventional	Rapid
5	22.7	15.59
4	25.59	19.36
3	28.1	22.44
2	31.22	25.97
1	34.33	27.47
0	35.06	29.66
Table S9. Candida glabrata
Blastospores (lg)	Ct values
	Conventional	Rapid
5	22.15	18.7
4	25.32	21.83
3	29.03	25.2
2	32.12	28.33
1	35.06	30.58
0	35.71	34.66
Table S10. Candida parapsilosis
Blastospores (lg)	Ct values
	Conventional	Rapid
5	22.52	17.17
4	25.78	20.39
3	29.61	23.82
2	32.68	27.05
1	35.17	29.16
0	37.05	32.07
Table S11. Candida krusei
Blastospores (lg)	Ct values
	Conventional	Rapid
5	20.42	15.41
4	23.84	19.02
3	27.29	22.4
2	30.8	25.86
1	33.95	29.26
0	39.15	32.06
Note: The comparison was performed between two different DNA preparation methods, “conventional” here represents the conventional DNA preparation method, and “rapid” represents the rapid DNA preparation method we established;

## Sheet: PCR, culture and ITS
Table S12 The identification results of PCR, microbial culture and ITS sequencing for the 30 Candida clinical isolates
No.	Isolated from	Identification methods
		Microbial culture	PCR	ITS sequencing
1	Sputum	C. albicans	C. albicans	C. albicans
2	Sputum	C. albicans	C. albicans	C. albicans
3	Sputum	C. albicans	C. albicans	C. albicans
4	Sputum	C. albicans	C. albicans	C. albicans
5	Sputum	C. albicans	C. albicans	C. albicans
6	Sputum	C. tropicalis	C. tropicalis	C. tropicalis
7	Sputum	C. tropicalis	C. tropicalis	C. tropicalis
8	Sputum	C. tropicalis	C. tropicalis	C. tropicalis
9	Sputum	C. tropicalis	C. tropicalis	C. tropicalis
10	Sputum	C. tropicalis	C. tropicalis	C. tropicalis
11	Sputum	C. tropicalis	C. tropicalis	C. tropicalis
12	Sputum	C. glabrata	C. glabrata	C. glabrata
13	Sputum	C. glabrata	C. glabrata	C. glabrata
14	Sputum	C. glabrata	C. glabrata	C. glabrata
15	Sputum	C. glabrata	C. glabrata	C. glabrata
16	Sputum	C. glabrata	C. glabrata	C. glabrata
17	Sputum	C. glabrata	C. glabrata	C. glabrata
18	Sputum	C. parapsilosis	C. parapsilosis	C. parapsilosis
19	Sputum	C. parapsilosis	C. parapsilosis	C. parapsilosis
20	Sputum	C. parapsilosis	C. parapsilosis	C. parapsilosis
21*	Sputum	C. parapsilosis	C. krusei	C. krusei
22	Sputum	C. parapsilosis	C. parapsilosis	C. parapsilosis
23	Sputum	C. parapsilosis	C. parapsilosis	C. parapsilosis
24	Sputum	C. parapsilosis	C. parapsilosis	C. parapsilosis
25	Sputum	C. krusei	C. krusei	C. krusei
26	Urine	C. krusei	C. krusei	C. krusei
27	Sputum	C. krusei	C. krusei	C. krusei
28	Sputum	C. krusei	C. krusei	C. krusei
29	Sputum	C. krusei	C. krusei	C. krusei
30	Sputum	C. krusei	C. krusei	C. krusei
